# Supplementary material for: Synthesis, Biomacromolecular Interactions, Photodynamic NO Releasing and Cellular Imaging of Two [RuCl(qn)(Lbpy)(NO)]X Complexes
Source: Molecules. 2021 Apr 27;26(9):2545. doi: 10.3390/molecules26092545 (PMC8123785; doi:10.3390/molecules26092545)
Supplement: Supplementary file 1 [file molecules-26-02545-s001.zip]

Archive with 1 entries (1 files):
- molecules-1169971-supplementary.pdf
